# Supplementary material for: A Fresh Look on Old Clothes: Laundry Smell Boosts Second-Hand Store Sales
Source: Brain Sci. 2022 Nov 10;12(11):1526. doi: 10.3390/brainsci12111526 (PMC9688905; doi:10.3390/brainsci12111526)
Supplement: Supplementary file 1 [file brainsci-12-01526-s001.zip]

Archive with 1 entries (1 files):
- brainsci-2006911-supplementary.pdf
